# Supplementary material for: The rsmA mutant from Pseudomonas aeruginosa ID4365 is a non-virulent strain that is suitable for pyocyanin and phenazine-1-carboxylic acid production
Source: PLoS One. 2025 Dec 4;20(12):e0337097. doi: 10.1371/journal.pone.0337097 (PMC12677446; doi:10.1371/journal.pone.0337097)
Supplement: S1 Data — (XLSX) [file pone.0337097.s008.xlsx]

## Sheet: Hoja1
Fig 1b				Fig. 1c
Strain	Value	Replicate		Strain	Value	Replicate
ATCC9027	0	1		ATCC 9027	0	1
ATCC9027	0	2		ATCC 9027	0.24	2
ATCC9027	0	3		ATCC 9027	0.43	3
PA14	100	1		ATCC 9027	2.16	4
PA14	100	2		ATCC 9027	0	5
PA14	100	3		ATCC 9027	0	6
ID4365	180.165	1		ATCC 9027	0	7
ID4365	185.944	2		PA14	72.91	1
ID4365	147.955	3		PA14	78.54	2
IDrsmA	14.3308	1		PA14	84.25	3
IDrsmA	-13.3753	2		PA14	80.04	4
IDrsmA	-9.68204	3		PA14	85.54	5
IDrsmA/pUCrsmA	256.083	1		PA14	79.83	6
IDrsmA/pUCrsmA	221.798	2		PA14	81.49	7
IDrsmA/pUCrsmA	278.938	3		ID4365	47.19	1
IDrsmA/pUCP20	9.3511	1		ID4365	48.87	2
IDrsmA/pUCP20	-14.3455	2		ID4365	17.12	3
IDrsmA/pUCP20	1.86285	3		ID4365	19.28	4
				ID4365	36.6	5
				ID4365	18.22	6
				ID4365	30.78	7
				IDrsmA	0	1
				IDrsmA	0	2
				IDrsmA	0	3
				IDrsmA	0.65	4
				IDrsmA	0	5
				IDrsmA	0	6
				IDrsmA	0	7
				IDrsmA/pUCrsmA	73.55	1
				IDrsmA/pUCrsmA	72.43	2
				IDrsmA/pUCrsmA	49.51	3
				IDrsmA/pUCrsmA	56.85	4
				IDrsmA/pUCrsmA	32.98	5
				IDrsmA/pUCrsmA	33.25	6
				IDrsmA/pUCrsmA	44.22	7
				IDrsmA/pUCP20	0	1
				IDrsmA/pUCP20	0	2
				IDrsmA/pUCP20	0	3
				IDrsmA/pUCP20	0.32	4
				IDrsmA/pUCP20	0	5
				IDrsmA/pUCP20	0	6
				IDrsmA/pUCP20	0	7
Fig. 2
Strains	0 h	24 h	48 h
ID4365	100	0	0
IDrsmA	100	100	95
IDrsmA/pUCrsmA	100	0	0
IDrsmA/pUCP20	100	100	100
PA14	100	0	0
ATCC9027	100	100	90
Fig, 3b
Strain	Value	Replicate	Strain	Value	Replicate	Strain	Value	Replicate
Control	50	1	IDrsmA	240	1	IDrsmA/pUCP20	234	1
Control	31	2	IDrsmA	313	2	IDrsmA/pUCP20	171	2
Control	48	3	IDrsmA	156	3	IDrsmA/pUCP20	162	3
Control	27	4	IDrsmA	165	4	IDrsmA/pUCP20	260	4
Control	48	5	IDrsmA	211	5	IDrsmA/pUCP20	351	5
Control	53	6	IDrsmA	93	6	IDrsmA/pUCP20	228	6
Control	92	7	IDrsmA	95	7	IDrsmA/pUCP20	209	7
Control	32	8	IDrsmA	188	8	IDrsmA/pUCP20	201	8
Control	14	9	IDrsmA	274	9	IDrsmA/pUCP20	192	9
Control	36	10	IDrsmA	96	10	IDrsmA/pUCP20	363	10
Control	72	11	IDrsmA	192	11	IDrsmA/pUCP20	254	11
Control	42	12	IDrsmA	183	12	IDrsmA/pUCP20	190	12
Control	68	13	IDrsmA	254	13	IDrsmA/pUCP20	83	13
Control	111	14	IDrsmA	205	14	IDrsmA/pUCP20	466	14
Control	70	15	IDrsmA	243	15	IDrsmA/pUCP20	271	15
ID4365	86	1	IDrsmA/pUCrsmA	153	1
ID4365	120	2	IDrsmA/pUCrsmA	78	2
ID4365	105	3	IDrsmA/pUCrsmA	66	3
ID4365	62	4	IDrsmA/pUCrsmA	162	4
ID4365	162	5	IDrsmA/pUCrsmA	126	5
ID4365	197	6	IDrsmA/pUCrsmA	186	6
ID4365	109	7	IDrsmA/pUCrsmA	91	7
ID4365	221	8	IDrsmA/pUCrsmA	143	8
ID4365	155	9	IDrsmA/pUCrsmA	56	9
ID4365	35	10	IDrsmA/pUCrsmA	122	10
ID4365	100	11	IDrsmA/pUCrsmA	80	11
ID4365	102	12	IDrsmA/pUCrsmA	44	12
ID4365	138	13	IDrsmA/pUCrsmA	130	13
ID4365	108	14	IDrsmA/pUCrsmA	169	14
ID4365	223	15	IDrsmA/pUCrsmA	139	15
Fig. 4
Strain	OH-PHZ	PCA	Pyocyanin
ID4365	2.4	17.25	35.79
ID4365	3.1	19.03	30.24
ID4365	2.8	16.7	28.04
IDrsmA	19	92.35	197.66
IDrsmA	23.3	109.72	176.9
IDrsmA	26.49	112.14	195.1
Fig. 5
Strain	24 hours	48 hours	72 hours
ID4365	35.79	48.66	57.34
ID4365	30.24	43.67	66.27
ID4365	28.04	37.36	74.68
IDrsmA	197.66	223.94	318.28
IDrsmA	176.9	250.22	275.97
IDrsmA	195.1	248.64	300.1
Fig. 6
Strain	24 hours	48 hours	72 hours
ID4365	17.25	27.787	25.1253
ID4365	19.03	23.2399	36.6593
ID4365	16.7	23.2399	28.4524
IDMSH	29.34	50.5222	54.9584
IDMSH	34.12	55.9565	64.9397
IDMSH	39.35	58.2855	64.9397
IDrsmA	92.35	170.66	185.902
IDrsmA	109.72	126.9	168.142
IDrsmA	112.14	154.55	204.341
IDAMSH	214.216	271.553	335.323
IDAMSH	211.887	257.025	255
IDAMSH	202.13	236.37	319.907
S2 Fig.
Strain	PPGAS	King A	PPM
ID4365	19.7288	11.427	0
ID4365	30.2403	13.179	0
ID4365	29.0359	13.8359	0
IDrsmA	195.099	12.741	0
IDrsmA	192.909	16.9018	0
IDrsmA	198.384	10.5511	0
